# Supplementary material for: Turning Seashell Waste into Electrically Conductive Particles
Source: Int J Mol Sci. 2022 Jun 29;23(13):7256. doi: 10.3390/ijms23137256 (PMC9267058; doi:10.3390/ijms23137256)
Supplement: Supplementary file 1 [file ijms-23-07256-s001.zip]

Archive with 1 entries (1 files):
- ijms-1737724-supplementary.pdf
